# Supplementary material for: Isolated congenital diaphragmatic hernia and three-year neurodevelopmental outcomes
Source: Pediatr Res. 2025 Jan 23;98(2):690–6. doi: 10.1038/s41390-025-03870-z (PMC12454112; doi:10.1038/s41390-025-03870-z)
Supplement: Supplementary file 1 — Supplemental Table [file 41390_2025_3870_MOESM1_ESM.xlsx]

## Sheet: Sheet1
Category	Patients with developmental assessment (n=132)	Patients without developmental assessment (n=64)	P value
Fetal diagnosis	105 (79.5)	54 (84.4)	0.42
Fetal treatment	5 (3.8)	1 (1.6)	0.67
Fetal hydrops	0 (0.0)	0 (0.0)	NA
Oligohydramnios	22 (17.7)	11 (17.5)	0.96
Liver up	41 (31.1)	23 (35.9)	0.50
Right side CDH	12 (9.1)	2 (3.1)	0.15
o/e LHR	44.8 (33.7–57.2)	47.3 (37.9–56.2)	0.40
Kitano criteria (Gastric position)			0.81
Antenatal steroid	5 (4.0)	4 (6.3)	0.48
Multiple births	2 (1.5)	0 (0.0)	>0.99
Gestational weeks at birth (week)	38.2 (37.5–38.7)	38.0 (37.6–39.6)	0.88
Birth weight (g)	2,661 (2,478–2,919)	2,936 (2,676–3,218)	0.80
Sex (Male)	74 (56.1)	41 (64.1)	0.29
Small for gestational age	8 (6.5)	4 (6.5)	>0.99
Outborn	29 (22.0)	10 (15.6)	0.30
Cesarian section	82 (62.1)	35 (55.6)	0.38
Umbilical cord artery blood pH	7.32 (7.28–7.35)	7.33 (7.29–7.40)	0.66
Apgar score at 5 minutes	6 (3–8)	5 (3–8)	0.27
Inhaled nitric oxide use	94 (71.8)	42 (65.6)	0.38
Duration of inhaled nitric oxide (day)	9 (8–11)	11 (7–11)	0.24
Duration of O2 administration (day)	24 (18–38)	20 (16–45)	0.99
Duration of mechanical ventilation (day)	18 (10–22)	14 (12–25)	0.73
Age of surgery (day)	2 (2–3)	2 (2–2)	0.08
Defect size			0.18
Patch closure (vs direct closure)	35 (27.3)	23 (35.9)	0.22
Duration of hospitalization (day)	7 (33–60)	46 (32–62)	0.82
Pulmonary vasodilator use	11 (8.4)	8 (12.5)	0.36
ECMO use	6 (4.5)	3 (4.7)	>0.99
Tube feeding at discharge	5 (3.8)	10 (15.6)	0.007
Respiratory support at discharge	5 (3.8)	7 (10.9)	0.06
Tracheostomy at discharge	1 (0.8)	1 (1.6)	0.55
CDH congenital diaphragmatic hernia, ECMO extracorporeal membrane oxygenation, o/e LHR observed/expected lung area-to-head circumference ratio.
